# Supplementary material for: The effects of demographic, social, and environmental characteristics on pathogen prevalence in wild felids across a gradient of urbanization
Source: PLoS One. 2017 Nov 9;12(11):e0187035. doi: 10.1371/journal.pone.0187035 (PMC5679604; doi:10.1371/journal.pone.0187035)
Supplement: S19 Table — (TXT) [file pone.0187035.s019.txt]

Animal_id	FIV	Sex_0_1	Age	Grid_1_2	Space_Use_Extent	HumDevKern_1000	NDVI	Inter_Space_Use_Overlap	Inter_Degree	Inter_Instrength	Inter_SC	Intra_Space_Use_Overlap	Intra_Degree	Intra_Instrength	Intra_SC
M2	0	1	2	2	12.8601	0.002288064	79785.14942	0.058766071	6	0.352596423	77.10393554	0.188151454	8	1.505211628	25.2599006
F3	0	0	2	2	15.0462	0.03629975	116359.2136	0.014171108	7	0.099197756	73.02485834	0.015886935	5	0.079434677	14.07894952
F4	0	0	3	1	32.4378	0.4506677	85546.24543	0.120395911	6	0.722375468	117.6936129	0.308855269	7	2.161986881	32.92531053
F5	0	0	3	1	13.2129	0.2436534	91715.36907	0.062937416	5	0.314687079	57.66851923	0.332066875	4	1.3282675	20.17510589
F6	0	0	4	2	11.1888	0.004643901	92794.22279	0.055643316	6	0.333859893	74.95852221	0.206600502	6	1.239603014	16.60489501
M7	0	1	5	2	14.7951	0.004701067	84882.22452	0.080848879	6	0.485093271	94.38608743	0.209280592	6	1.25568355	18.8185106
M8	0	1	2	2	70.2036	0.2343404	71880.15999	0.069803833	8	0.55843066	221.6990027	0.005531418	8	0.044251342	23.03391101
F9	0	0	2	2	17.3835	0.01439715	67164.09239	0.038586897	6	0.231521381	76.67358751	0.381503518	5	1.907517589	24.06308619
M10	0	1	3	2	21.8565	0.0363644	68800.67714	0.058843926	5	0.294219628	90.63610843	0.408645417	5	2.043227084	27.46970335
F11	1	0	4	1	24.0534	0.07640782	98852.38677	0.051180251	7	0.358261758	91.48394204	0.024769635	6	0.14861781	16.22167439
M12	0	1	4	1	14.6745	0.009265003	115074.517	0.020912245	7	0.146385713	62.4446051	0.056506353	3	0.16951906	12.03375548
F13	0	0	3	1	22.824	0.1811054	116680.9061	0.050899979	7	0.356299853	81.9009357	0.102675194	8	0.821401551	26.94031467
F14	0	0	5	1	26.0136	0.1619861	106043.4158	0.062946208	7	0.440623459	87.63803198	0.365857575	5	1.829287877	30.60820593
M15	0	1	7	1	34.9524	0.237014	122490.3011	0.070224356	7	0.491570489	107.6537992	0.151405358	8	1.211242868	33.81451719
M16	1	1	10	1	21.7998	0.1324879	105953.9996	0.047245307	7	0.330717151	77.26342493	0.358107517	5	1.790537587	29.46599339
F17	0	0	6	2	14.1012	0.003015323	78652.95152	0.055888864	6	0.335333183	81.42674199	0.19600721	8	1.568057684	27.27403641
M18	0	1	4	2	68.6997	0.06275106	84380.99439	0.183379934	7	1.28365954	243.6066921	0.146244378	8	1.16995502	47.14771723
M19	0	1	6	1	23.4846	0.3765955	90782.12957	0.077351242	6	0.46410745	90.45741818	0.262360242	7	1.836521694	30.10458434
M20	0	1	6	1	26.0577	0.06631012	83241.53705	0.02576402	6	0.154584119	100.9212763	0.011629858	2	0.023259716	12.70632689
