# Supplementary material for: The effects of demographic, social, and environmental characteristics on pathogen prevalence in wild felids across a gradient of urbanization
Source: PLoS One. 2017 Nov 9;12(11):e0187035. doi: 10.1371/journal.pone.0187035 (PMC5679604; doi:10.1371/journal.pone.0187035)
Supplement: S22 Table — (TXT) [file pone.0187035.s022.txt]

Animal_id	Bartonella	Sex_0_1	Age	Grid_1_2	Space_Use_Extent	HumDevKern_1000	NDVI	Inter_Space_Use_Overlap	Inter_Degree	Inter_Instrength	Inter_SC	Intra_Space_Use_Overlap	Intra_Degree	Intra_Instrength	Intra_SC
F3	0	1	7	2	177.5061	0.1558653	80497.98852	0.122869291	9	1.105823617	105.4833438	0.388883109	7	2.72218176	465.1857702
M06	0	0	7.5	1	980.93	2.317512	63001.40683	0.02783207	12	0.333984835	232.0898899	0.105300365	7	0.947703288	941.1173392
F16	0	1	6.5	1	112.7178	0.765616	88121.89379	0.200929005	11	2.210219056	99.82033476	0.097661389	6	0.585968336	278.882763
M32	NA	0	8	2	1744.05	0.6616202	37520.66741	0.007929846	19	0.150667082	263.1645456	0.162029175	9	1.458262576	1199.789804
M55	0	0	4.5	2	551.2104	2.040786	75656.78187	0.051582717	19	0.98007162	212.345049	0.472655692	9	4.253901226	929.779919
F70	0	1	4.5	2	211.4316	0.2961522	97368.2931	0.026299184	17	0.447086122	87.56488514	0.205180361	9	1.846623248	504.4403496
M71	0	0	4	2	57.9	0.002473574	101846.0967	0.014301413	2	0.028602825	23.25037979	0.128945479	6	0.902618356	223.5424787
F72	1	1	3.5	1	163.0485	1.123133	80958.32835	0.122487654	9	1.10238889	91.98167878	0.094683035	6	0.568098208	287.0547308
F94	1	1	4	2	122.4	0.3000624	71134.40359	0.066503859	9	0.598534734	74.7310531	0.244393061	6	1.710751424	361.0715165
F96	0	1	4	2	355.9581	0.5468408	97837.73708	0.050190884	16	0.803054138	152.4095997	0.338417792	9	3.045760125	726.597253
