# Supplementary material for: The effects of demographic, social, and environmental characteristics on pathogen prevalence in wild felids across a gradient of urbanization
Source: PLoS One. 2017 Nov 9;12(11):e0187035. doi: 10.1371/journal.pone.0187035 (PMC5679604; doi:10.1371/journal.pone.0187035)
Supplement: S26 Table — (TXT) [file pone.0187035.s026.txt]

Animal_id	Bartonella	Sex_0_1	Age	Grid_1_2	Space_Use_Extent	HumDevKern_1000	NDVI	Inter_Space_Use_Overlap	Inter_Degree	Inter_Instrength	Inter_SC	Intra_Space_Use_Overlap	Intra_Degree	Intra_Instrength	Intra_SC
M1	NA	0	2.5	2	21.3615	0.1621436	115258.7131	0.126411316	9	1.137701843	114.6111169	0.150410462	7	1.052873237	33.70049306
M2	1	0	2.5	2	49.1985	0.01982211	127292.4581	0.153084362	12	1.837012344	228.1245966	0.020552753	6	0.12331652	22.46575259
F3	0	1	4.5	2	9.3492	0.2768725	125575.2364	0.020743897	11	0.22818287	63.81547605	0.009097986	4	0.036391945	24.38347882
M4	0	0	2	2	42.9543	0.6696366	134367.572	0.00152432	9	0.013718884	75.11111819	0.0229012	5	0.114506	26.21924914
M6	0	0	3.5	2	28.8855	0.4720789	109522.3901	0.038650516	7	0.270553612	89.54861812	0.071486706	6	0.428920236	33.12671732
M7	1	0	1.5	2	59.1534	0.5505961	158225.326	0.157824687	14	2.209545624	197.148896	0.141907509	9	1.277167581	44.74069646
M8	0	0	3	1	69.7266	3.596392	144126.9186	0.159849892	15	2.397748374	218.9252416	0.017855271	13	0.232118522	43.24522489
M9	0	0	2	1	34.3278	0.1505946	183909.1349	0.029834392	13	0.387847091	73.41889413	0.022714925	8	0.1817194	26.90249738
F10	0	1	3.5	1	28.7622	0.5669855	136958.1256	0.106852962	13	1.389088505	160.2084108	0.003931354	5	0.019656768	16.04610058
M11	0	0	2	1	7.7706	0.1217984	149859.9851	0.05467177	6	0.328030622	30.82850327	0.046552147	5	0.232760736	11.2205021
M13	0	0	3	2	71.6211	0.7540447	101391.7826	0.089140561	11	0.980546169	214.6432597	0.174915045	9	1.574235406	53.49919502
M14	0	0	2	1	65.7918	0.289268	135822.1237	0.106149161	11	1.167640769	107.2445233	0.092438282	5	0.46219141	32.93412868
F15	NA	1	3	2	13.284	0.0505923	117104.4866	0.022388881	10	0.223888806	62.55415963	0.28477588	5	1.423879399	29.23774697
M16	0	0	5	2	23.751	0.2370271	108148.2464	0.066384412	8	0.531075295	87.57974581	0.049106532	5	0.245532662	21.36720815
M17	0	0	3.5	1	91.5831	0.7143429	137898.193	0.017476029	14	0.244664413	145.2012317	0.020161716	6	0.120970293	37.78322779
F18	0	1	3.5	1	15.624	0.6728262	168957.9493	0.041240766	10	0.412407662	51.42135571	0.058876346	5	0.294381728	14.89533846
F19	0	1	1	1	54.5688	0.9442962	149730.8902	0.1237086	15	1.855628993	177.8343785	0.021871299	9	0.19684169	41.31663953
F20	0	1	10	1	22.6548	3.687505	211053.4191	0.03475857	8	0.278068558	48.30197818	0.06140036	5	0.3070018	18.88915619
