# Supplementary material for: The effects of demographic, social, and environmental characteristics on pathogen prevalence in wild felids across a gradient of urbanization
Source: PLoS One. 2017 Nov 9;12(11):e0187035. doi: 10.1371/journal.pone.0187035 (PMC5679604; doi:10.1371/journal.pone.0187035)
Supplement: S28 Table — (TXT) [file pone.0187035.s028.txt]

Animal_id	Toxo	Sex_0_1	Age	Grid_1_2	Space_Use_Extent	HumDevKern_1000	NDVI	Inter_Space_Use_Overlap	Inter_Degree	Inter_Instrength	Inter_SC	Intra_Space_Use_Overlap	Intra_Degree	Intra_Instrength	Intra_SC
AF01	NA	1	5.5	1	95.2812	8.159454	114623.5039	0.045207768	8	0.361662141	47.32300264	0.029635349	15	0.444530233	135.1005758
AM13	1	0	4.5	2	224.4987	2.30314	106728.9877	0.045207768	14	1.613797897	158.9955733	0.283292233	15	4.249383499	609.7886112
AM14	1	0	4.5	2	650.7171	2.243604	108751.482	0.097647129	10	0.028138347	72.37531764	0.091487101	15	1.372306522	776.5185284
AF15	1	1	6.5	2	96.0426	0.1426748	107901.1501	0.073862151	8	0.590897205	57.97254679	0.145575913	10	1.455759127	283.5243827
AF19	1	1	10	1	44.4564	1.062162	117282.0561	0.097647129	10	0.976471287	48.48279305	0.107595784	14	1.506340973	199.4791232
AF34	1	1	4.5	2	194.5179	0.5732658	101658.3564	0.081846768	11	0.900314443	121.2216733	0.301844241	12	3.622130893	560.1475479
AF50	0	1	4.5	1	86.4873	1.460568	120139.1765	0.094267997	9	0.84841197	71.86698589	0.125059075	15	1.875886122	248.2532363
AF52	1	1	5.5	2	93.0402	2.005708	108516.9099	0.254225393	13	3.304930107	101.2800652	0.103410899	14	1.447752581	299.2795961
AF57	1	1	4.5	1	54.5112	0.311831	124027.9612	0.084042607	3	0.25212782	32.95928738	0.143584325	5	0.717921625	72.28036365
AF59	1	1	5.5	1	127.3446	2.358215	110116.9739	0.10655415	8	0.852433198	87.32071903	0.23694404	15	3.554160593	413.7775931
AF61	0	1	4.5	1	324.3654	3.939179	111809.5179	0.019084085	7	0.133588596	76.24489726	0.062198922	14	0.87078491	374.7614425
AF62	0	1	6	1	93.6441	0.5753512	119965.497	0.108186108	7	0.757302756	66.89213775	0.086976834	10	0.869768341	176.5877363
AF64	0	1	2.5	2	746.6742	1.955669	17534.1722	0.025522789	18	0.4594102	203.6203283	0.290819745	16	4.653115914	1026.11845
AF69	NA	1	3	1	118.0692	3.203807	124526.4303	0.082131389	15	1.231970829	92.22837551	0.195204434	18	3.51367981	337.2035545
AM70	0	0	3	1	1674.6813	8.376414	11267.77375	0.025534957	18	0.459629231	351.9234856	0.11963599	17	2.033811832	1126.860437
AM72	0	0	4	2	671.1498	2.699979	112224.116	0.094267997	11	0.477446275	193.7934557	0.277365815	14	3.883121417	982.0198428
AF73	1	1	3.5	1	110.7738	5.518117	108213.7473	0.11913099	8	0.953047924	95.10335945	0.225785706	15	3.386785587	348.6455705
AM74	0	0	4	1	139.1418	0.9696899	112498.9687	0.196705625	5	0.983528127	76.20198274	0.090379921	8	0.723039365	99.06570823
AM76	0	0	3	1	249.8049	3.699455	108269.2053	0.047789887	15	0.716848309	137.0239155	0.319102954	16	5.105647256	682.3371389
